# Supplementary material for: pH and Reduction Dual-Responsive Bi-Drugs Conjugated Dextran Assemblies for Combination Chemotherapy and In Vitro Evaluation
Source: Polymers (Basel). 2021 May 8;13(9):1515. doi: 10.3390/polym13091515 (PMC8125917; doi:10.3390/polym13091515)
Supplement: Supplementary file 1 [file polymers-13-01515-s001.zip]

Archive with 1 entries (1 files):
- polymers-1172944-supplementary.pdf
